# Supplementary material for: The structural basis for release-factor activation during translation termination revealed by time-resolved cryogenic electron microscopy
Source: Nat Commun. 2019 Jun 12;10:2579. doi: 10.1038/s41467-019-10608-z (PMC6561943; doi:10.1038/s41467-019-10608-z)
Supplement: Supplementary file 4 — Source Data [file 41467_2019_10608_MOESM4_ESM.xlsx]

## Sheet: Extended Data Figure 2
Extended Data Figure 2. The maximal rate (kcat) of peptide release by RF1 has a pH-independent and a pH-dependent step
OH concetration (µM)	0.025	0.251	0.398	0.631	1.259	1.585	1.995	2.512
Mean kcat (/s)	0.169	1.626	2.099	4.092	6.914	7.646	7.813	8.37
s.d. (/s)	0.004	0.039	0.101	0.174	0.283	0.445	0.246	0.363
Number of replicates	3	3	3	3	3	3	3	3
Replicate #1 (/s)	0.205	1.936	3.14	4.123	6.195	8.317	8.401	8.143
s.d. (/s)	0.019	0.09	0.381	0.23	0.342	0.966	1.099	0.392
Replicate #2 (/s)	0.169	1.513	2.009	4.783	8.189	7.152	8.349	8.857
s.d. (/s)	0.005	0.045	0.105	0.572	0.616	0.546	0.411	1.147
Replicate #3 (/s)	0.166	2.121	3.849	3.848	9.13	9.137	7.438	11.936
s.d. (/s)	0.006	0.164	1.251	0.302	0.889	1.261	0.32	1.792

## Sheet: Extended Data Figure 3
Extended Data Figure 3. The maximal rate (kcat) of peptide release by RF2 has a pH-independent and a pH-dependent step
OH concetration (µM)	0.025	0.251	0.398	0.631	1	1.585	1.995	2.512
Mean kcat (/s)	0.118	1.78	2.664	3.038	4.575	6.027	7.242	7.117
s.d. (/s)	0.015	0.067	0.095	0.208	0.271	0.241	0.377	0.351
Number of replicates	3	3	3	3	3	4	4	4
Replicate #1 (/s)	0.111	2.052	2.192	2.397	4.498	7.383	10.106	6.861
s.d. (/s)	0.024	0.372	0.196	0.238	0.298	0.769	1.182	0.815
Replicate #2 (/s)	0.165	2.024	2.307	5.024	6.027	5.694	5.863	8.041
s.d. (/s)	0.055	0.089	0.192	0.583	1.257	0.338	0.481	0.904
Replicate #3 (/s)	0.117	1.423	3.048	5.123	4.541	7.195	10.567	6.889
s.d. (/s)	0.02	0.104	0.132	0.618	0.771	0.692	0.956	0.578
Replicate #4 (/s)						5.642	7.564	7.093
s.d. (/s)						0.46	1.068	0.645
